# Supplementary material for: A High-Throughput Approach to Identify Specific Neurotoxicants / Developmental Toxicants in Human Neuronal Cell Function Assays
Source: ALTEX. Author manuscript; Available in PMC 2023 Jun 14. (PMC10266261; doi:10.14573/altex.1712182)
Supplement: sup 2 [file NIHMS1893850-supplement-sup_2.xlsx]

## Sheet: merged
Name	PC1	PC2	PC2 NTP80
116	8.228	-3.634
117	6.62	4.019
118	14.234	-1.176
120	3.717	2.572
121	2.486	-1.604
122	-2.65	2.007
127	14.564	6.964
128	2.892	2.794
131	5.261	-0.863
132	-1.703	-3.024
134	3.841	3.325
135	7.796	3.538
137	-0.454	-0.806
139	-2.762	-0.573
143	11.774	1.021
147	0.614	1.108
148	1.83	2.18
150	6.829	3.565
152	4.271	-0.043
153	-0.618	-0.704
155	11.136	4.052
158	7.543	-3.786
163	-1.407	-1.018
167	2.545	3.403
170	-2.965	-0.433
172	-0.573	1.051
173	1.299	1.859
174	6.011	4.547
175	5.365	-2.648
176	6.452	3.626
177	-0.81	-4.638
178	0.568	-2.556
179	3.353	-1.596
181	6.005	2.888
183	8.782	-4.468
184	-1.489	1.11
186	2.517	0.425
187	8.027	-0.383
191	-0.419	4.074
192	4.709	3.462
193	3.649	2.247
195	7.618	0.356
196	1.23	-1.537
201	-2.846	-0.851
202	-3.033	-0.488
204	5.057	1.134
205	2.992	0.878
206	2.802	-4.145
208	-3.139	-0.337
210	-2.05	-2.521
211	10.046	3.279
212	4.96	-1.567
213	3.98	-0.061
214	1.894	-1.449
215	2.955	0.175
218	3.423	-1.666
219	0.303	-0.508
220	4.902	-2.021
221	7.929	4.469
222	2.471	-3.702
224	5.796	-3.417
227	1.518	-2.069
228	-3.923	1.354
229	10.358	-3.74
230	3.604	2.587
231	1.267	-0.557
232	1.955	2.463
233	1.257	1.184
234	0.761	0.945
235	-1.892	-2.521
236	-2.281	-1.932
237	1.12	0.19
238	0.008	-0.306
241	0.859	0.194
242	5.161	0.063
243	3.705	-2.575
244	0.705	1.176
246	2.307	-4.105
248	7.02	-0.236
249	3.551	0.351
250	-0.504	1.505
251	3.625	-3.222
253	1.086	-2.022
255	0.142	-0.339
257	-2.9	-0.839
259	0.057	3.512
262	-0.63	0.153
263	0.773	-1.114
264	7.794	0.613
265	-2.963	-0.491
268	4.004	1.474
270	1.061	-0.511
272	4.63	5.551
273	0.635	0.973
274	3.645	-4.699
276	3.148	1.066
277	-0.538	0.655
279	12.21	1.632
281	2.62	3.603
282	6.175	5.083
285	2.455	2.347
287	3.974	-1.656
288	2.715	-3.107
291	-1.029	-4.129
293	4.777	-4.1
295	2.436	1.578
297	1.324	1.928
298	1.339	-1.505
299	4.92	0.327
301	0.876	-1.738
304	0.187	0.073
305	6.214	1.873
307	-2.028	-2.698
310	2.975	1.525
312	1.762	-0.576
316	1.015	1.066
317	3.676	-2.023
318	1.271	0.789
320	6.106	-0.759
321	0.201	2.884
322	3.234	0.671
323	1.746	-1.13
324	3.141	-1.161
327	1.487	0.256
328	-0.586	-5.065
333	1.187	1.738
335	9.281	0.545
336	1.274	1.278
337	4.951	-3.765
338	4.215	-1.591
339	0.092	1.452
341	4.173	-2.924
343	4.116	-0.342
344	1.201	3.577
347	-3.247	-0.002
348	-1.823	-0.931
349	-2.268	-1.973
354	-1.893	-2.867
357	2.826	-0.384
358	3.751	2.319
359	0.217	-0.252
360	4.433	1.468
367	1.413	-1.065
368	8.187	5.431
369	2.165	0.416
370	-0.217	0.941
371	2.303	1.68
376	0.346	1.476
377	1.99	1.773
378	-2.376	-1.934
379	3.051	5.069
380	2.524	-3.095
381	13.518	4.859
383	1.704	0.599
384	5.115	0.16
385	7.198	-3.031
387	0.486	1.676
388	6.718	4.442
389	-3.031	-0.35
391	4.697	1.974
393	1.224	-1.306
395	2.786	0.373
396	-2.3	-2.143
398	4.24	-2.201
400	-1.435	-3.356
401	0.467	-0.12
402	1.794	-1.45
404	-1.736	-3.064
405	2.755	1.628
408	0.538	0.379
409	2.621	0.617
415	6.231	1.587
417	0.512	-2.175
419	4.276	2.792
420	-0.056	3.303
421	-1.458	-3.241
422	-0.037	2.228
423	3.846	0.296
425	-2.13	-2.176
426	3.426	-2.472
428	5.718	1.66
432	3.438	0.765
433	0.466	-0.333
434	-1.822	1.661
436	3.079	1.51
437	-1.015	0.302
438	3.169	-3.901
440	4.484	-0.173
441	4.253	1.213
442	4.948	0.446
443	5.068	-1.326
444	7.842	-3.156
445	13.806	0.591
448	3.55	-0.239
449	7.052	1.822
450	3.887	-1.956
451	9.542	0.475
452	18.382	5.643
454	-0.385	1.051
455	-1.339	-3.797
456	1.204	-3.63
457	4.154	-3.326
458	-0.076	3.041
461	-2.056	-2.365
464	-3.204	-0.189
465	-1.463	-3.499
467	2.168	-1.306
469	0.004	-1.01
471	2.238	-4.626
472	2.953	3.744
473	2.606	2.165
474	0.955	-1.477
476	2.424	3.37
477	-0.029	3.393
478	-1.045	3.957
479	18.426	5.174
480	3.87	-0.043
481	5.96	-2.677
482	2.918	1.026
483	-2.76	-1.023
484	1.649	1.516
485	0.991	-1.89
486	0.259	-2.315
487	1.65	-2.013
488	-3.038	-0.473
489	6.927	4.27
490	2.288	-2.542
491	0.786	2.12
492	-1.088	-4.162
494	2.176	-1.868
495	3.192	-1.127
496	3.346	-0.364
497	2.486	-0.077
498	-2.947	-0.51
499	-1.692	1.14
500	-1.122	-4.177
501	3.04	-1.223
502	3.4	-1.964
507	-1.863	-2.546
508	0.899	2.793
513	4.709	2.55
518	0.735	-1.019
519	0.754	-2.595
521	8.458	1.34
523	-1.664	-3.215
524	2.481	0.325
525	-3.359	0.088
527	6.995	0.285
528	2.899	-3.142
530	2.355	-3.542
531	0.105	0.97
535	3.6	-1.637
537	2.151	-1.578
538	10.46	-2.24
539	2.464	0.511
540	1.47	3.787
541	6.268	-3.465
542	1.664	-2.972
543	1.004	0.852
544	-0.157	1.37
545	-3.143	-0.133
546	-1.501	-3.509
547	4.723	-1.45
548	-1.734	-2.577
549	2.277	-4.024
550	0.306	1.553
553	-2.428	-1.453
555	3.927	0.864
557	5.549	-1.212
558	6.741	0.879
559	2.618	-3.159
561	-1.488	-3.408
562	1.204	-1.375
563	7.382	-3.414
564	-0.908	0.856
565	3.997	-2.938
566	-2.726	-0.705
567	7.79	1.738
568	-0.163	-0.688
571	5.341	3.116
573	-2.31	-1.828
575	-0.838	3.27
576	1.646	-2.014
577	10.704	-0.688
578	0.215	-2.458
579	1.871	1.769
581	5.766	2.445
582	0.649	-1.492
583	-1.012	0.329
585	2.849	-1.363
586	0.017	-0.868
587	2.031	-4.075
589	1.228	-0.995
590	3.697	-2.767
591	4.967	-1.321
592	-2.355	2.927
593	-0.744	0.188
594	6.449	3.311
596	2.259	-2.224
598	9.39	1.563
599	1.044	0.837
600	-0.428	-0.435
601	0.863	-1.561
606	1.848	2.087
607	0.476	-2.442
608	3.096	3.861
609	-0.109	1.749
610	6.377	5.582
611	3.466	1.375
612	8.924	0.253
613	8.628	2.578
614	-2.463	-1.362
617	-2.967	-0.437
619	5.727	-4.366
620	6.032	-1.05
621	-0.364	-0.556
622	1.018	-1.353
623	4.144	-0.152
624	-0.508	-0.724
625	0.081	0.366
627	-2.705	-0.881
628	0.847	-1.498
629	1.327	2.39
630	6.918	4.927
631	5.304	0.18
632	-2.366	0.669
634	0.923	-0.508
635	4.752	-1.896
636	-2.416	-1.38
637	2.402	-2.316
638	11.72	-5.404
639	-2.459	-1.826
640	5.267	0.363
642	6.752	-4.058
643	1.957	-2.077
644	12.018	-4.403
645	1.17	-1.523
646	13.224	-1.715
648	-3.513	0.426
649	1.192	0.601
651	2.059	0.137
655	-0.524	-1.08
656	-1.104	-4.388
657	-1.934	3.143
659	-1.356	1.57
660	0.316	-0.596
661	2.879	-1.578
662	5.983	-0.181
663	4.147	-2.162
664	0.891	-0.166
665	-0.283	0.346
666	12.333	-5.368
667	4.181	5.721
668	7.715	4.384
669	3.859	2.184
670	3.429	-1.442
672	0.359	-0.697
674	3.334	2.532
675	1.364	0.906
676	-2.955	-0.569
677	-3.598	0.718
678	2.585	-3
679	-1.379	1.64
680	2.22	-3.1
683	-1.956	-2.576
685	6.835	0.607
686	2.461	-0.593
687	4.867	-1.227
688	1.29	-3.204
689	8.738	0.254
690	5.056	0.545
691	2.226	-4.363
692	2.008	1.746
693	2.699	-0.837
694	13.463	0.842
695	1.943	-0.293
696	5.27	-1.915
697	2.616	1.63
698	-2.402	-1.587
699	-0.756	-4.871
701	5.277	-1.748
703	1.583	0.726
704	2.6	-1.121
705	3.485	-1.711
706	6.459	2.865
708	1.033	-0.964
709	3.279	0.496
710	5.139	1.23
711	-0.727	1.053
712	-1.726	-2.97
713	0.341	-2.131
714	2.741	1.634
715	2.039	-0.435
716	-1.176	-3.87
717	1.145	-1.277
718	3.769	-2.719
719	-0.705	0.62
720	-1.484	0.909
721	4.808	3.207
722	10.572	-0.896
723	5.715	5.031
724	0.757	2.276
726	-0.61	2.556
727	-2.303	0.92
728	2.504	-1.361
729	-3.638	0.61
730	-1.417	0.602
732	4.054	-3.781
734	2.199	-2.081
735	-0.991	2.43
737	-1.864	-2.786
738	4.212	0.123
739	1.152	-0.851
740	0.325	1.742
741	5.176	-1.561
743	11.7	0.071
744	2.142	1.291
745	2.813	1.498
746	13.056	-1.74
748	2.373	1.578
749	-0.191	-1.482
750	3.114	3.191
751	-0.689	2.96
752	0.199	4.699
753	-3.976	1.364
754	-0.575	0.233
755	-1.946	-2.82
756	-0.369	0.201
757	4.667	-0.484
762	4.885	-4.221
763	-2.764	2.347
765	8.111	3.552
766	0.361	0.184
768	4.21	-0.842
770	3.651	-2.928
772	10.316	-0.912
772	-2.27	-1.609
773	8.142	-2.681
774	2.151	2.999
775	3.844	-2.855
776	0.53	0.138
777	2.371	0.894
779	-1.883	-2.498
780	3.091	5.091
782	-2.539	-1.512
783	0.21	-0.293
784	-0.396	-0.732
786	4.729	-0.412
787	4.293	0.974
789	11.166	2.54
790	0.982	-1.663
791	0.593	-0.987
792	1.588	1.969
793	-2.991	-0.425
794	-0.502	1.119
796	-0.775	-4.705
797	-1.894	2.522
798	13.036	4.529
799	-1.599	-3.397
800	7.321	2.143
801	-2.178	-2.09
802	-0.536	-5.261
803	37.865	5.49
804	-1.087	0.531
805	0.939	-2.55
806	-1.24	-3.913
807	5.522	2.012
808	2.032	0.58
809	1.065	-1.174
810	0.301	1.474
811	4.867	0.984
812	-2.075	-2.31
813	0.523	-0.355
816	8.045	3.96
817	-1.551	-3.338
818	-2.523	1.106
819	2.653	1.783
820	0.302	-0.318
821	0.113	-2.196
822	-3.663	0.715
823	-1.436	-3.321
824	1.091	0.138
825	-1.926	1.591
827	-1.642	-3.022
828	-3.146	-0.076
829	-2.287	-1.977
830	-0.638	2.166
831	0.548	-0.312
832	-2.812	-0.86
834	2.616	-2.227
835	2.755	1.628
836	3.61	-1.498
837	3.548	-0.661
839	-0.678	-0.931
841	7.693	0.851
842	1.998	0.245
843	2.666	-2.211
846	4.492	-1.356
847	-1.243	4.809
849	-0.242	-0.52
850	4.138	-0.265
852	1.925	4.229
853	1.131	0.343
854	0.042	1.541
855	5.076	2.928
856	1.303	0.974
860	5.178	-1.626
861	0.62	-0.678
862	4.329	-1.515
863	3.734	1.571
866	5.739	3.697
867	7.76	1.318
868	3.047	-4.76
870	-1.437	-3.409
871	7.98	3.765
872	4.817	-0.694
874	0.84	1.435
879	3.018	0.83
880	0.65	1.359
881	1.14	-3.389
883	-2.453	-1.374
884	1.307	0.143
885	-2.097	-2.138
887	3.723	-0.453
888	-3.476	0.524
889	3.932	1.142
891	0.466	2.057
892	6.124	1.913
894	-2.474	-1.774
896	1.992	-2.602
897	-1.741	-3.089
899	-1.211	-3.823
900	2.008	-0.573
902	-1.573	1.951
903	-1.193	-3.914
904	-0.41	0.528
905	5.039	-2.49
906	0.825	-1.879
908	5.816	1.74
909	0.47	1.188
910	2.734	-1.186
911	-2.76	-0.936
912	0.996	-3.103
913	2.931	-0.555
915	-2.056	3.112
916	-0.928	1.495
918	3.616	1.879
919	9.451	3.32
920	-0.458	-0.005
922	2.398	-3.574
923	13.628	-2.326
924	0.593	3
925	-2.602	-1.231
927	7.327	-1.046
928	4.702	1.113
929	5.011	-2.823
931	5.028	-1.178
932	-0.882	-4.586
933	3.798	1.504
934	1.563	3.862
935	0.048	1.31
936	-0.769	0.508
937	1.764	2.951
938	9.027	0.184
939	-0.669	-0.558
940	-2.217	-2.004
942	0.524	1.533
943	3.156	0.182
944	-2.415	-1.754
945	-2.499	-1.188
948	3.419	-3.372
949	2.178	1.326
950	5.57	-3.051
951	-0.229	1.48
952	1.885	0.516
953	4.829	0.996
954	5.474	-0.984
956	-0.122	-0.69
957	2.499	-2.684
959	5.296	-1.577
960	6.652	3.432
961	0.036	1.726
962	-1.02	-4.259
963	1.992	-2.069
964	1.23	4.252
966	-0.274	-5.833
967	0.679	0.616
969	-0.251	-0.758
972	2.265	0.546
973	3.538	-2.473
974	3.703	0.285
975	4.317	0.636
976	8.548	-3.676
978	3.143	-1.855
979	2.626	1.778
980	-0.729	-0.444
981	1.358	-0.051
983	10.346	1.95
984	-1.643	-3.25
986	0.074	0.206
987	4.367	1.034
988	6.454	5.335
989	1.163	1.138
990	-2.249	-2.025
991	-1.538	-3.352
992	4.95	3.802
993	-2.126	-2.127
996	3.292	3.287
997	14.265	0.726
998	6.894	3.405
999	1.458	2.477
1000	4.858	1.196
1001	6.875	3.768
1002	1.324	1.928
1006	-1.707	-3.025
1007	-2.234	-2.127
1008	-3.727	0.941
1009	-1.662	-3.111
1010	-1.279	1.638
1011	-2.419	-1.635
1012	0.236	2.95
1015	0.1	-0.504
1016	2.892	-2.902
1019	-1.279	2.131
1020	-0.364	0.91
1021	3.128	1.456
1023	0.004	0.286
1024	0.596	-2.692
1025	2.102	-2.291
1028	-3.896	1.343
1029	-0.679	-5.048
1030	10.155	-0.401
1031	-0.31	1.946
1032	-1.621	-2.971
1033	-1.332	0.711
1034	1.675	-0.599
1035	5.941	3.03
1039	-1.414	-3.608
1040	10.027	3.511
1041	1.372	-1.511
1043	-0.957	4.194
1044	2.721	-2.126
1046	3.327	-3.707
1047	2.77	-2.828
1050	-2.299	-1.877
1053	0.307	-2.239
1054	0.351	0.284
1055	2.81	0.463
1056	4.451	4.813
1057	-3.307	0.323
1058	-2.503	-1.648
1059	2.213	-1.544
1060	9.808	1.328
1062	6.452	1.163
1064	7.581	3.569
1065	1.13	-0.389
1067	3.28	-3.604
1068	-0.543	0.57
1069	-0.412	3.158
1071	-0.659	2.578
1072	7.661	-3.886
1073	5.395	-0.339
1074	-2.255	2.02
1075	0.651	2.066
1077	-0.367	1.645
1080	3.47	2.836
1081	-1.182	-4.163
1083	1.484	-3.113
1084	-1.491	-3.252
1085	-2.747	-1.071
1086	-0.264	1.242
1087	10.105	4.808
1088	5.233	-3.512
1089	1.885	-2.467
1090	-3.813	0.915
1091	-1.052	2.4
1092	7.692	-1.766
1094	4.482	-1.354
1096	6.086	4.082
1097	-1.374	0.64
1099	0.905	2.693
1100	3.002	-0.667
1101	4.309	-1.326
1102	10.331	0.453
1103	6.026	2.14
1104	0.757	3.449
1105	-0.612	2.986
1106	1.789	-2.724
1107	-1.113	0.728
1108	2.453	-1.236
1110	-2.052	-2.529
1111	14.975	-2.878
1113	-1.941	-2.49
1114	2.387	1.785
1115	0.091	0.498
1116	-2.996	-0.691
1118	5.483	-0.644
1119	-0.17	0.934
1121	1.941	0.842
1122	1.348	-0.901
1123	0.645	3.327
1124	0.085	-0.579
1125	-2.455	-1.546
1127	-1.893	-2.812
1129	5.007	-2.238
1130	3.429	-3.486
1131	1.496	3.44
1132	-0.656	-5.051
1133	0.332	-0.611
1135	2.894	-2.437
1136	7.763	1.763
1137	1.648	-2.378
1138	2.87	-2.164
1139	2.153	-3.989
1143	11.229	5.944
1144	2.672	3.506
1145	5.539	-1.837
1146	-0.346	0.906
1147	0.46	-1.945
1148	1.967	-1.607
1149	-0.953	-4.583
1151	0.766	3.865
1153	-2.026	-2.623
1154	0.361	-0.118
1156	2.767	2.835
1157	5.907	-1.154
1158	-3.722	0.927
1160	3.396	-2.491
1161	4.568	3.354
1162	4.039	-2.818
1165	1.317	-2.371
1166	2.416	-4.116
1167	-0.432	-5.301
1168	2.141	0.896
1170	3.677	3.662
1171	0.165	-2.154
1173	0.514	2.008
1174	0.925	-0.164
1175	4.016	-0.099
1176	-0.996	1.025
1177	12.499	0.162
1178	-2.53	-1.454
1179	2.91	-1.619
1180	3.291	-5.055
1181	-0.08	0.731
1182	6.531	0.885
1183	3.253	-1.056
1184	4.732	-1.534
1185	2.222	-0.69
1186	-0.301	2.234
1187	-2.069	-2.393
1188	-2.974	-0.542
1189	-3.975	1.421
1192	3.472	0.818
1193	10.162	0.865
1194	8.437	3.852
1195	3.388	2.347
1197	-2.205	-1.884
1198	1.839	-1.355
1199	4.998	-1.59
1200	5.242	-2.695
1202	0.177	1.179
1203	8.384	2.409
1204	14.977	1.194
1205	-1.787	-2.879
1206	-0.738	0.463
1207	-0.669	-4.9
1208	5.045	-0.658
1210	6.537	1.177
1213	-1.951	1.801
1214	8.428	0.955
1216	1.712	-1.457
1217	-1.608	-3.312
1218	6.807	2.332
1221	2.97	3.627
1224	2.211	-3.7
1226	3.791	-3.179
1227	1.758	1.651
1231	0.74	1.11
1233	6.746	3.339
1234	5.098	-1.346
1235	9.175	4.167
1236	-3.98	1.403
1237	1.027	1.961
1238	2.557	-0.594
1241	-1.837	-2.685
1242	0.509	3.065
1243	-0.861	1.132
1244	-0.351	-0.282
1245	-3.8	0.866
1246	-0.48	2.77
1247	1.313	0.453
1248	5.96	-2.099
1249	10.361	-2.686
1251	2.73	-4.696
1252	-1.854	-2.909
1253	4.242	-0.477
1254	7.551	-2.595
1255	13.2	7.295
1258	12.649	0.557
1259	3.435	-2.497
1260	4.585	-1.623
1261	10.21	1.439
1262	4.51	0.648
1263	2.021	-2.86
1264	5.692	-2.597
1265	3.284	0.11
1267	4.784	-2.44
1268	8.533	-0.517
1273	0.229	1.384
1274	10.346	1.95
1275	0.024	1.447
1280	5.751	-0.125
1288	10.615	1.705
1289	2.4	-3.205
1291	7.615	2.698
1295	7.222	0.629
1296	1.495	2.975
1298	1.784	-2.255
1299	1.737	-1.514
1319	3.433	-3.4
1320	0.934	-1.688
1321	6.257	-0.995
1324	2.864	1.914
1325	2.346	1.755
1326	4.365	-3.67
1329	6.442	-4.826
1332	2.544	-2.83
1333	6.801	1.705
1336	-0.602	-2.764
1338	-1.069	-4.025
1340	3.146	-1.416
1342	-0.047	-6.183
1347	3.223	-3.323
1348	0.794	-3.275
1349	-0.865	-4.722
1351	0.922	-0.017
1353	0.877	0.072
1354	1.157	-0.397
1359	4.429	2.874
1361	7.3	-2.393
1362	8.264	-1.192
1364	3.449	4.856
1365	-0.674	3.771
1366	8.243	2.852
1367	-0.398	3.919
1380	3.749	-3.339
1382	-1.466	-3.373
1384	5.228	-1.371
1390	-3.102	-0.046
1392	3.186	-1.141
1393	1.128	-3.795
1395	-2.153	-2.248
1396	5.618	-2.665
1399	0.702	-0.934
1400	-3.272	0.073
1403	1.096	1.631
1406	1.011	-0.883
1407	6.27	4.668
1408	7.52	1.845
1409	0.659	-0.366
1410	2.512	-3.5
1411	1.813	-4.52
1412	-0.508	0.161
1413	3.45	-2.283
1414	1.335	-3.435
1416	3.556	-2.489
1419	1.954	-2.912
1420	-1.786	-2.978
1421	17.045	5.063
1422	-3.068	-0.249
1423	0.977	-2.079
1424	-3.064	-0.61
1425	4.31	-1.36
1427	1.313	1.309
1428	0.454	-0.605
1429	0.858	2.975
1430	3.991	-3.455
1431	-0.627	0.028
1433	1.819	1.699
1435	-3.036	-0.522
1436	2.422	-1.119
1437	0.146	-0.937
1438	2.842	0.46
1440	-0.602	0.754
1452	1.088	-1.35
1463	0.265	4.424
1466	1.569	0.547
1482	4.163	0.676
1489	-2.047	-2.443
1501	1.316	-2.442
1511	0.473	-0.552
1544	-2.657	-1.209
1545	0.971	-0.824
1550	-1.403	1.242
1551	1.365	0.795
1553	1.029	-0.775
1558	0.687	-0.681
1559	-2.508	-1.658
1567	-2.224	-2.051
1576	0.108	4.867
1577	-1.099	3.694
1578	6.324	-1.045
1579	-1.401	1.616
1580	5.525	3.071
1581	0.291	-0.222
1582	0.722	-0.57
1586	2.859	-2.484
1587	-2.027	-2.455
1588	-1.957	-2.576
1589	-2.519	-1.444
1591	1.923	0.506
1594	1.525	-0.836
1595	0.174	-0.362
1598	5.766	-0.17
1600	-1.441	-3.426
1601	3.745	-1.921
1602	4.848	-2.825
1603	0.124	-1.504
1604	3.23	-1.461
1607	0.207	-2.255
1608	2.792	0.284
1610	13.016	0.308
1611	8.189	3.212
1615	2.357	1.114
1616	-0.1	2.788
1618	-0.27	-0.957
1619	-1.902	2.114
1620	2.059	2.074
1621	3.19	-0.008
1622	0.719	-0.752
1623	0.711	-1.12
1625	-0.084	1.068
1626	-3.123	-0.129
1627	5.072	0.103
1628	-0.848	-1.9
1656	0.481	-1.516
1775	1.212	-0.092
2092	5.445	-1.543
2140	2.049	-1.212
2148	2.254	-1.029
2200	-0.905	2.417
2368	-0.479	3.273
2375	2.836	-0.688
2475	4.644	3.351
2638	19.334	-2.79
2703	3.951	-2.235
2733	-1.124	1.282
3162	2.06	1.589
3261	-1.858	-2.867
3290	-0.186	3.302
3468	-3.429	0.134
3781	0.524	2.262
4167	-1.604	1.697
4570	4.668	-4.422
4575	1.407	-1.572
4835	3.537	-2.125
4837	2.429	3.11
4838	-0.337	0.227
4840	-0.367	3.569
4841	0.23	-0.65
4842	3.511	-0.03
5105	4.384	-1.732
5147	-0.055	1.675
5212	4.055	-1.785
5335	1.174	-1.618
5502	4.04	1.89
5596	0.776	-0.471
6116	-3.212	0.147
8226	4.045	-0.609
9677	-1.841	-2.822
12560	10.637	-0.25
12894	0.428	2.244
19529	-1.931	-2.685
22425	0.981	-0.577
25295	2.013	1.79
26934	4.214	5.27
26987	-0.217	-0.003
32326	4.968	0.425
34154	-0.805	1.586
38521	2.18	1.203
40839	8.695	-1.643
44112	6.732	0.998
54841	2.837	3.722
60714	12.076	2.214
60754	10.713	-0.83
62859	3.839	1.892
65028	7.19	3.886
65781	-1.976	-2.592
68740	1.521	0.723
68867	3.467	1.093
77993	0.945	0.03
82153	4.476	-1.587
152951	5.28	-1.568
154101	-0.115	1.545
166548	10.11	-4.009
216235	-1.52	-3.372
219090	5.395	-1.222
464205	1.646	0.011
644073	4.066	-0.025
1712095	1.248	-0.877
2723601	1.083	1.721
3033968	1.272	-1.099
5280581	-1.577	-3.285
5282204	1.408	-1.985
5282443	-0.456	0.693
5361463	-1.335	-3.764
6323481	9.114	-0.636
6918462	1.902	-1.874
11243969	2.601	0.318
44151801	18.368	-4.959
(-)-(5S,8R)-Lisuride	1.202	-0.806
(-)-2,5-Dimethoxy-4-ethylamphetamine_hydrochloride	1.496	5.35
(-)-alpha,beta-Thujone	-3.341	0.131
(-)-alpha-Methadol_hydrochloride	1.232	2.549
(-)-alpha-Pinene	-3.89	1.145
(-)-Ambroxide	-3.517	0.339
(-)-beta-Pinene	-3.891	1.162
(-)Bronyl_acetate	-3.381	0.167
(-)-Camphene	-3.942	1.155
(-)Carophyllene_oxide	-3.899	1.06
(-)-Cocaine_hydrochloride	1.374	0.084
(-)-Eburnamonine	1.394	1.081
(-)-Enterodiol	3.763	-0.345
(-)-Epicatechin	4.587	-0.394
(-)-Epigallocatechin_gallate	7.499	-0.057
(-)-Fenfluramine_hydrochloride	-0.2	3.929
(-)-Heroin_hydrochloride	1.066	-1.332
(-)-Isolongifolene	-3.918	1.07
(-)-Metazocine_fumarate_(1:1)	-0.154	1.465
(-)-Pentazocine_succinate	0.57	1.287
(-)-Phenazocine_hydrobromide	1.326	0.414
(-)-Quinpirole_hydrochloride	1.3	1.421
(+)-2,5-Dimethoxy-4-ethylamphetamine_hydrochloride	1.321	5.26
(+)-2,5-Dimethoxyamphetamine_hydrochloride	3.482	4.676
(+)-2-Methylbutyl-4-methoxybenzyladine-4'-aminocyannate	0.697	-1.699
(+-)-7-(3,5,6-trimethyl-1,4-benzoquinon-2-yl)-7-phenylheptanoic_acid	-0.545	-5.195
(+)-alpha-Methadol_hydrochloride	2.951	3.472
(+)-alpha-Pinene	-3.9	1.151
(+)Camphorquinone	-3.131	-0.367
(+)-Cedrol	-2.037	1.115
(+)-Cyclazocine	1.079	1.562
(+)-Epibatidine_hydrochloride	-0.422	1.07
(+)-gamma-Tocopherol	-1.787	-0.421
(+-)-Indoxacarb	1.549	-2.214
(+)-Ketamine	3.105	3.697
(+)-Pentazocine_succinate	1.405	1.199
(+)-Phenazocine_hydrobromide	1.874	0.434
(+)-Tubocurarine_chloride_hydrochloride	4.801	-2.115
(+/-)-alpha-Methylbenzyl_acetate	-3.035	-0.357
(+/-)-cis-Permethrin	-2.339	-1.88
(1,1-Dimethylethyl)urea	-0.352	2.722
(13Z)-Docos-13-enoic_acid	-2.056	-2.3
(1-Chloro-2-methylpropan-2-yl)benzene	-3.802	1.046
(1-Hydroxycyclohexyl)(phenyl)methanone	-1.087	0.45
(1R)-endo-(+)-Fenchyl_alcohol	-2.673	1.477
(1R,5R)-3,3,5-trimethylcyclohexanol	-2.113	1.665
(1S)-(-)-Camphor	-3.663	0.558
(1S,2R,5S)-(+)-Menthol	-1.939	1.521
(1S,9R)-beta-Hydrastine	-1.475	-3.414
(2-(Methacryloyloxy)ethyl)trimethylammonium_chloride	-3.421	0.367
(2,2,6,6-Tetramethyl-4-oxopiperidin-1-yl)oxidanyl	-0.965	0.556
(2,2-Dimethoxyethyl)benzene	-2.824	-0.638
(2,4,6-Trioxo-1,3,5-triazinane-1,3,5-triyl)triethane-2,1-diyl_trisprop-2-enoate	-0.813	-4.438
(2,4-Dichlorophenyl)acetonitrile	-3.226	-0.02
(2beta,3alpha,5alpha,16beta,17beta)-3-Acetoxy-2,16-di(1-piperidinyl)androstan-17-yl_propionate	3.602	-1.759
(2-Chloroethyl)dimethylamine_hydrochloride	-1.867	3.422
(2-Dodecenyl)succinic_anhydride	-1.611	-3.16
(2E)-1,4-Dichlorobut-2-ene	-3.809	1.245
(2E)-2,3-Dibromo-2-butene-1,4-diol	0.25	2.511
(2E)-2-Decenal	-2.624	-1.263
(2E)-2-Hexenal	-3.089	-0.087
(2E)-3,7-Dimethylocta-2,6-dien-1-yl_formate	-2.663	-1.029
(2E)-3-Phenylprop-2-en-1-yl_propanoate	-2.568	-1.353
(2E)-3-Phenylprop-2-enal	-2.957	-0.34
(2E)-3-Phenylprop-2-enenitrile	-3.252	0.136
(2E)-4-Hydroxy-2-nonenal	0.025	-0.438
(2E,4E)-2,4-Hexadienal	-3.138	0.088
(2E,4E)-Hexa-2,4-dien-1-ol	-1.579	1.751
(2E,6Z)-1,1-diethoxynona-2,6-diene	-2.443	-1.211
(2-Methylphenoxy)acetic_acid	-2.595	-1.092
(2-Nitro-1-propenyl)benzene	-3.764	0.959
(2-Nitrophenyl)acetonitrile	-3.292	0.104
(2R)-2-Aminobutan-1-ol	3.211	6.131
(2R)-2-Propyloctanoic_acid	-2.314	-1.581
(2R,3R)-2,3-Dimercaptosuccinic_acid	-2.82	-0.577
(2R,5R)-5-Methyl-2-(propan-2-yl)cyclohexanone	-3.525	0.41
(2R,6S)-Fenpropimorph	-2.106	-2.313
(2S,3R)-(+)-4-(Dimethylamino)-3-methyl-1,2-diphenyl-2-butanol_propionate_hydrochloride	1.703	1.183
(2S,3s)-3-hydroxy-2-(4-methoxyphenyl)-2,3-dihydro-1,5-benzothiazepin-4(5h)-one	3.28	-1.237
(2S,5R)-5-Methyl-2-(propan-2-yl)cyclohexanone	-3.347	0.145
(2Z)-{2-[(Chloroacetyl)amino]-1,3-thiazol-4-yl}(methoxyimino)acetic_acid	1.452	-1.978
(2Z)-1,4-Dichlorobut-2-ene	-3.837	1.19
(2Z)-2,3-Dichloro-4-oxobut-2-enoic_acid	-2.761	-0.86
(2Z)-2-Pentenenitrile	-3.467	0.599
(2Z)-3,7-Dimethylocta-2,6-dien-1-ol	-1.557	1.4
(2Z)-3,7-Dimethylocta-2,6-dienenitrile	-3.312	0.155
(3,5-Dimethyl-1H-pyrazol-1-yl)methanol	-0.606	1.144
(3alpha,5beta)-Cholestan-3-ol	-0.988	-0.744
(3aR)-(+)-Sclareolide	-3.203	-0.201
(3-Chloropropyl)(triethoxy)silane	-2.557	-0.881
(3-Chloropropyl)trimethoxysilane	-2.928	-0.32
(3Z)-3-Hexenyl_acetate	-2.884	-0.459
(3Z)-Hex-3-en-1-yl_(2E)-2-methylbut-2-enoate	-2.812	-0.823
(3Z)-Hex-3-en-1-yl_2-methylpropanoate	-2.893	-0.508
(3Z)-Hex-3-en-1-yl_benzoate	-2.72	-0.951
(3Z)-Hex-3-en-1-yl_hexanoate	-2.65	-1.225
(3Z)-Hex-3-en-1-yl_propanoate	-2.863	-0.626
(3Z)-Hex-3-en-1-yl_salicylate	-0.365	-0.69
(4-Aminophenyl)arsonic_acid	2.077	2.125
(4-Carboxybutyl)triphenylphosphonium_bromide	-0.094	-2.537
(4-Methoxyphenyl)methanol	-0.781	1.389
(4-Methylphenoxy)_acetic_acid_ethyl_ester	-2.575	-1.232
(4R,5S)-(-)-1,5-Dimethyl-4-phenyl-2-imidazolidinone	-1.411	0.817
(4R,5S)-4-methyl-5-phenyl-4,5-dihydro-1,3-oxazol-2-amine	0.625	3.173
(4S,6s)-5,6-dihydro-6-methyl-4h-thieno[2,3-b]thiopyran-4-ol_7,7-dioxide	-1.613	1.548
(4Z)-4-Decenal	-2.608	-0.988
(5)-Methyl_L-glutamate	4.603	2.598
(5-Chloro-2-hydroxyphenyl)phenylmethanone	0.028	0.143
(5-Ethyl-1,3-dioxan-5-yl)methanol	-1.545	1.168
(6R)-Tetrahydrobiopterin_dihydrochloride	4.364	1.5
(6Z)-Non-6-en-1-ol	-1.3	0.682
(7S)-7-(Hexadecanoyloxy)-4-hydroxy-N,N,N-trimethyl-10-oxo-3,5,9-trioxa-4-phosphapentacosan-1-aminium_4-oxide	-1.726	-2.871
(7S)-Hydroprene	-2.434	-1.745
(9E,12Z)-9,12-Tetradecadien-1-ol_acetate	-2.353	-1.81
(9Z)-N,N-Bis(2-hydroxyethyl)octadec-9-enamide	1.694	-1.225
(9Z)-Octadec-9-en-1-ol	-1.506	-0.444
(9Z)-Octadec-9-enamide	0	-0.685
(9Z,12R)-12-Hydroxyoctadec-9-enoic_acid	0.512	-2.794
(dl)-trans-3-Methylfentanyl_hydrochloride	0.416	-0.243
(E)-1,2-Dichloroethylene	-3.918	1.356
(E)-1,4-Dibromo-2-butene	-3.816	1.194
(E)-11-Tetradecen-1-ol_acetate	-2.501	-1.573
(E)-2-Hexen-1-ol	-1.993	1.803
(E)-2-Nonenal	-2.72	-1.002
(E)-3-(2-Furyl)acrolein	-3.121	0.035
(E)-3-Hexen-1-ol	-1.966	1.694
(E)-4-amino-2-butenoic_acid	3.405	3.981
(E)-4-Tridecen-l-yl_acetate	-2.45	-1.678
(E)-5-Decen-1-ol	-1.247	0.349
(E)-Anethole	-3.687	0.946
(E)-beta-Damascone	-3.793	0.944
(E)-beta-Nitrostyrene	-3.732	1.085
(E)-Hexadec-9-enoic_acid	-1.744	-2.954
(E)-Nitenpyram	1.404	0.811
(E,E)-2,4-Decadienal	-2.577	-1.302
(Ethylenedinitrilo)tetraacetonitrile	-2.707	-0.786
(L)-(-)-Ethyl_lactate	-0.933	1.406
(L)-alpha-Terpineol	-1.989	1.338
(Methylthio)methylpyrazine	-3.191	0.063
(N-6)-Methyladenine	0.267	1.512
(Phenylphosphoryl)bis[(2,4,6-trimethylphenyl)methanone]	-2.059	-2.328
(R)-(+)-Cathinone_hydrochloride	3.167	4.197
(R)-alpha-Phellandrene	-3.86	1.091
(R)-Butaprost	4.9	-2.737
(S)-(-)-1-Amino-1-phenylpropane	0.543	5.257
(S)-(-)-beta-Citronellol	-1.462	0.74
(S)-(-)-Cathinone_hydrochloride	3.038	4.257
(S)-(-)-Citronellal	-2.803	-0.804
(S)-(+)-1-Dimethylamino-2-propanol	0.057	3.839
(S)-(+)-2,5-Dimethoxy-4-methylamphetamine_hydrochloride	1.188	5.465
(S)-(+)-Dimethindene_maleate	1.747	1.52
(S)-(+)-N-Ethylamphetamine_hydrochloride	-0.706	3.951
(S)-4-Isopropenyl-1-cyclohexene-1-carboxaldehyde	-3.085	-0.284
(S)-Citronellene	-3.689	0.907
(S)-Ketamine	1.57	3.111
(S)-Limonene	-3.824	1.102
(S)-Mephenytoin	-0.702	0.449
(S)-Timolol	7.012	1.633
(Z)-1,2-Dichloroethylene	-3.923	1.343
(Z)-11-Hexadecenal	-2.491	-1.594
(Z)-11-Tetradecenyl_acetate	-2.46	-1.637
(Z)-3-Hexen-1-ol	-1.993	1.784
(Z)-4-Hydroxytamoxifen	4.102	-0.615
(Z)-9-Octadecenylamine	0.976	2.124
(Z)-Dichloropropene	-3.874	1.284
(Z)-Hexadec-9-enoic_acid	-1.957	-2.535
(Z,E)-1,2-Dichloroethylene	-3.919	1.354
[(1R)-2,2,3-Trimethylcyclopent-3-en-1-yl]acetaldehyde	-3.177	-0.136
[(1S)-endo]-(-)-Borneol	-2.739	1.459
[3-(Trifluoromethyl)phenyl]acetonitrile	-3.029	0.986
[Nitrilotris(methylene)]tris-phosphonic_acid_pentasodium_salt	1.581	1.167
[NO_NAME]	12.507	-3.846
[NO_NAME]	11.674	-3.79
[NO_NAME]	13.264	-4.545
[NO_NAME]	18.898	-1.78
[NO_NAME]	2.499	-3.429
[NO_NAME]	6.124	0.356
[NO_NAME]	-0.011	-0.595
[NO_NAME]	-0.814	0.531
[NO_NAME]	9.829	0.475
[NO_NAME]	4.919	-2.393
[NO_NAME]	-0.464	-0.685
[NO_NAME]	-1.32	1.27
[NO_NAME]	6.472	-2.992
[NO_NAME]	3.289	-1.528
[NO_NAME]	2.287	-1.743
_	6.905	-3.848
_	-1.836	-2.769
_	6.423	-0.654
_	17.983	0.827
_	-1.626	-2.041
_	7.609	1.404
_	1.16	1.16
_	0.914	0.665
_	3.935	-2.96
_	7.995	-0.906
_	3.384	-3.274
_	1.296	1.437
_	4.152	0.245
_	12.957	-0.919
_	2.379	-2.344
_	7.011	-0.087
_	20.073	-2.851
_	0.839	1.222
_	13.503	-1.326
_	14.741	5.58
_	0.224	-1.828
_	3.752	-3.757
_	-2.04	-2.34
_	6.157	-3.431
_	2.125	3.39
_	4.496	-1.414
_	6.836	-3.623
_	6.842	-2.638
_	-1.465	-3.59
_	10.299	-0.498
_	3.511	-4.523
_	4.69	-3.445
_	2.61	-2.199
_	6.757	-0.929
_	-0.522	0.638
_	0.68	-1.957
_	8.82	-4.803
_	4.131	-1.693
_	-2	-2.361
_	6.411	2.849
_	2.633	-2.88
_	17.301	-2.803
_	4.695	-2.607
_	6.586	-4.29
_	4.124	-3.416
_	-2.111	3.066
_	-2.221	-2.11
_	2.138	0.514
_	7.963	-3.014
_	2.044	1.683
_	6.854	-2.394
_	0.252	-1.804
_	4.067	-0.797
_	6.522	-2.464
_	11.649	-0.838
_	-2.028	-2.415
_	5.661	-4.611
_	11.979	-4.273
_	11.715	-0.816
_	5.237	-1.948
_	1.741	-1.999
_	3.923	-4.025
_	6.276	1.249
_	-2.075	-2.403
_	2.21	-2.19
_	-0.991	-4.335
_	3.127	-0.946
_	3.985	-2.445
_	2.768	-1.446
_	7.295	-0.478
_	4.096	3.854
{2-[2-(Ethenyloxy)ethoxy]ethoxy}ethene	-2.879	-0.354
{4-[({2-[3-Fluoro-4-(trifluoromethyl)phenyl]-4-methyl-1,3-thiazol-5-yl}methyl)sulfanyl]-2-methylphenoxy}acetic_acid	-1.292	-3.843
{4-[(Ethenyloxy)methyl]cyclohexyl}methanol	-0.443	0.622
{4-[4-(Acetylamino)-2-oxopyrimidin-1(2H)-yl]-1,3-dioxolan-2-yl}methyl_benzoate	1.694	-1.932
1-(1,3-Benzodioxol-5-yl)-N-ethylpropan-2-amine_hydrochloride	2.535	2.768
1-(1,3-Benzodioxol-5-yl)-N-hydroxypropan-2-amine_hydrochloride	0.116	1.723
1-(1,3-Benzodioxol-5-yl)-N-methylpropan-2-amine_hydrochloride	2.198	2.954
1-(1-Naphthyl)-2-thiourea	-0.862	3.066
1-(2,3,8,8-Tetramethyl-1,2,3,4,5,6,7,8-octahydronaphthalen-2-yl)ethanone	-3.208	-0.319
1-(2,6,6-Trimethyl-2-cyclohexen-1-yl)-1-penten-3-one	-2.971	-0.557
1-(2,6-Dichlorophenyl)-2-indolinone	-3.171	-0.293
1-(2-Aminoethyl)imidazolidin-2-one	4.887	5.517
1-(2-Aminoethyl)piperazine	4.476	6.356
1-(2-Butoxy-1-methylethoxy)propan-2-ol	-0.15	0.385
1-(2-Chloroethyl)pyrrolidine	-2.859	2.188
1-(2-Chlorophenyl)piperazine	-1.482	2.839
1-(2-Ethylcrotonoyl)urea	1.638	1.658
1-(2-Furoyl)piperazine	-0.149	2.038
1(2H)-Phthalazinone	-1.001	0.821
1-(2-Hydroxyethyl)-2-imidazolidinone	-0.173	1.803
1-(2-Hydroxyethyl)-3-methylimidazolium_chloride	-1.703	1.68
1-(2-Hydroxyethyl)-3-methylimidazolium_tetrafluoroborate	-1.772	1.652
1-(2-Hydroxyethyl)pyrrolidin-2-one	-1.302	1.15
1-(2-Isocyanatopropan-2-yl)-3-(prop-1-en-2-yl)benzene	-2.586	-1.25
1-(2-Methoxyphenyl)piperazine_hydrochloride	-0.802	2.186
1-(2-Phenylethyl)-4-phenyl-4-acetoxypiperidine	0.702	-0.454
1-(3-Chlorophenyl)-4-(3-chloropropyl)piperazine_hydrochloride	-2.511	-1.492
1-(3-Chlorophenyl)piperazine	-1.221	2.837
1-(4-Chlorobenzenesulfonyl)urea	1.251	-0.085
1-(4-Chlorophenyl)-4,4-dimethylpent-1-en-3-one	-2.92	-0.756
1-(4-Chlorophenyl)-4,4-dimethyl-pentan-3-one	-2.833	-0.942
1-(4-Fluorobenzyl)-1H-benzimidazol-2-amine	0.053	0.851
1-(4-Fluorophenyl)-4-oxocyclohexanecarbonitrile	-2.689	-1.191
1-(4-Hydroxyphenyl)-2-methyl-2-methylaminoethanol_hydrochloride	5.141	4.262
1-(4-Methoxyphenyl)-1-pentene-3-one	-2.462	-1.551
1-(4-tert-Butylphenyl)-3-(4-methoxyphenyl)propane-1,3-dione	-1.732	-3.051
1-(5-Isopropyl-2-methyl-cyclohex-2-enyl)-propan-1-one	-3.208	-0.103
1-(6-tert-Butyl-1,1-dimethyl-2,3-dihydro-1H-inden-4-yl)ethanone	-3.157	-0.387
1-(7-Methoxy-1,3-benzodioxol-5-yl)propan-2-amine_hydrochloride	4.416	4.238
1-(Bis(4-fluorophenyl)methyl)piperazine	-0.264	1.488
1-(Bromomethyl)-3-phenoxybenzene	-3.297	-0.004
1-(Chloromethyl)-2-methylbenzene	-3.831	1.137
1-(Hydroxymethyl)-5,5-dimethylhydantoin	1.261	1.107
1-(Methylsulfanyl)dodecane	-3.659	0.627
1-(Morpholin-4-yl)prop-2-en-1-one	-2.934	-0.472
1-(o-Tolyl)biguanide	2.897	3.767
1,1-(1,4-Phenylene)bis-ethanone	-2.695	-0.896
1,1,1,2,2,3,3,4,4-Nonafluoro-6-iodohexane	-3.869	1.13
1,1,1,2-Tetrabromoethane	-3.882	1.135
1,1,1,2-Tetrachloroethane	-3.887	1.207
1,1,1,3,5,5,5-Heptamethyltrisiloxane	-2.983	-0.498
1,1,1-Trichloro-2,2,2-trifluoroethane	-3.954	1.279
1,1,1-Trichloro-2-methyl-2-propanol	-2.329	1.686
1,1,1-Trichloroethane	-3.925	1.248
1,1,1-Trichloropropanone	-3.447	0.337
1,1,1-Trimethoxyethane	-3.223	0.139
1,1,2,2-Tetrabromoethane	-3.868	1.141
1,1,2,2-Tetrachloroethane	-3.905	1.224
1,1,2,2-Tetrahydroperfluoro-1-decanol	-2.973	1.898
1,1,2-Trichloro-1,2,2-trifluoroethane	-3.959	1.321
1,1,2-Trichloroethane	-3.927	1.264
1,1,2-Trichloropropane	-3.91	1.243
1,1,2-Trimethyl-1H-benzo[e]indole	-3.097	-0.4
1,1,3,3,5,5,7,7-Octamethyltetrasiloxane	-2.671	-1.017
1,1,3,3,5-Pentamethyl-4,6-dinitro-2,3-dihydro-1H-indene	-3.835	0.97
1,1,3,3-Tetrabutylurea	-2.497	-1.212
1,1,3,3-Tetramethyldisiloxane	-3.535	0.701
1,1,3-Trichloropropanone	-3.293	0.191
1,1,3-Trimethyl-2-thiourea	-3.01	2.091
1,1,4,7,7-Pentamethyldiethylenetriamine	3.813	4.457
1,1,5-Trimethyl-6-heptenol	-2.046	1.232
1,1':3',1''-Terphenyl	-3.634	0.707
1,1':4',1''-Terphenyl	-3.528	0.449
1,1'-[Ethane-1,2-diylbis(oxy)]bis(3-methylbenzene)	-2.821	-0.874
1,10-Decanediol_dimethacrylate	-2.632	-1.145
1,10-Phenanthroline	-3.2	-0.162
1,10-Phenanthroline_hydrochloride_hydrate	-3.2	-0.162
1,1'-Bi(cyclohexyl)-2-one	-3.406	0.182
1,1-Bis(3,4-dimethylphenyl)ethane	-3.586	0.505
1,1-Bis(3-cyclohexyl-4-hydroxyphenyl)cyclohexane	-0.406	-0.389
1,1'-Diazene-1,2-diyldicyclohexanecarbonitrile	-2.828	-0.93
1,1-Dichloro-1-nitroethane	-3.896	1.124
1,1-Dichloro-3,3-dimethylbutan-2-one	-3.458	0.321
1,1-Dichloroethane	-3.926	1.317
1,1-Dichloroethylene	-3.925	1.322
1,1-Dichloropropanone	-3.439	0.382
1,1-Dichloropropene	-3.888	1.32
1,1-Diethyl-2-hydroxy-2-nitrosohydrazine_diethylamine	-1.015	1.498
1,1-Dimethoxy-2-(2-methoxyethoxy)ethane	-2.669	-0.645
1,1-Dimethoxy-3,7-dimethylocta-2,6-diene	-2.639	-1.025
1,1-Dimethoxyethane	-3.281	0.29
1,1-Dimethoxyoctane	-2.341	-1.504
1,1-Dimethyl-2-phenylethyl_butanoate	-2.884	-0.68
1,1-Dimethylhydrazine	-1.751	2.093
1,1'-Disulfanediyldiazepan-2-one	-2.729	-1.28
1,1-Ethanediol_diacetate	-3.017	-0.155
1,1-Methylenebis(4-isocyanatocyclohexane)	-1.472	-3.531
1,1'-Oxybis(2,3,4,5-tetrabromobenzene)	-1.618	0.22
1,1'-Oxybis(4-nitrobenzene)	-3.393	0.256
1,1'-Oxybis-2-propanol	-1.762	2.179
1,2,2,6,6-Pentamethylpiperidin-4-ol	-0.229	2.965
1,2,3,4,5,6-Hexachlorocyclohexane	-3.851	1.046
1,2,3,4-Butanetetracarboxylic_acid	-2.127	-1.815
1,2,3,4-Tetrachlorobenzene	-3.842	1.025
1,2,3,4-Tetrahydro-9-acridinamine_hydrochloride	-1.466	2.832
1,2,3,4-Tetrahydroisoquinoline	-2.266	2.702
1,2,3,4-Tetrahydronaphthalen-1-ol	-1.78	1.502
1,2,3,4-Tetrahydronaphthalen-1-one	-3.297	0.073
1,2,3,5-Tetraacetyl-.-d-ribofuranose	-1.557	-2.769
1,2,3,5-Tetrachlorobenzene	-3.825	1.101
1,2,3,5-Tetramethylbenzene	-3.858	1.153
1,2,3,6-Tetrahydrophthalimide	-1.234	0.166
1,2,3-Benzenetricarboxylic_acid	-2.404	-1.413
1,2,3-Benzotriazin-4(1H)-one	-0.599	0.372
1,2,3-Benzotriazole	-1.201	1.099
1,2,3-Hexanetriol	0.213	2.157
1,2,3-Trichlorobenzene	-3.873	1.166
1,2,3-Trichloropropane	-3.893	1.255
1,2,3-Trimethylbenzene	-3.879	1.194
1,2,4,5-Tetrachlorobenzene	-3.839	1.083
1,2,4,5-Tetramethylbenzene	-3.895	1.11
1,2,4-Benzenetricarboxylic_acid	-2.415	-1.344
1,2,4-Butanetriol	-0.008	2.605
1,2,4-Triazole,_sodium_salt	-1.7	1.743
1,2,4-Tribromobenzene	-3.776	1.031
1,2,4-Trichlorobenzene	-3.806	1.124
1,2,4-Trimethoxybenzene	-3.087	0.043
1,2,4-Trimethylbenzene	-3.861	1.196
1,2,5,6,9,10-Hexabromocyclododecane	-3.654	0.62
1,2,6-Hexanetriol	-0.102	2.485
1,2-Benzenediamine,N-phenyl-	-1.211	2.796
1,2-Benzenedicarbonitrile	-3.776	0.975
1,2-Benzenedicarboxaldehyde	-3.078	-0.159
1,2-Benzisothiazolin-3-one	-1.779	1.372
1,2-Bis((chlorocarbonyl)oxy)ethane	-2.993	-0.192
1,2-Bis(2-chloroethoxy)ethane	-3.347	0.332
1,2-Bis(chloromethyl)benzene	-3.803	1.033
1,2-Bis(phenylthio)ethane	-3.556	0.521
1,2-Butanediol	-1.036	2.346
1,2-Cyclohexanediamine	4.016	6.022
1,2-Cyclohexanedicarboxylic_acid,_bis(oxiranylmethyl)_ester	-1.777	-2.567
1,2-Diaminopropane	4.029	6.377
1,2-dibromo(phenyl)ethane	-3.744	0.964
1,2-Dibromo-2,4-dicyanobutane	-3.626	0.815
1,2-Dibromo-3-chloropropane	-3.881	1.203
1,2-Dibromo-4-(1,2-dibromoethyl)cyclohexane	-3.736	0.904
1,2-Dibromoethane	-3.929	1.313
1,2-Dichloro-4-(trichloromethyl)benzene	-3.737	0.86
1,2-Dichloro-4-(trifluoromethyl)benzene	-3.867	1.211
1,2-Dichlorobenzene	-3.908	1.177
1,2-Dichlorobutane	-3.874	1.273
1,2-Dichloroethane	-3.929	1.348
1,2-Dichloropropane	-3.912	1.298
1,2-Diethoxybenzene	-3.769	1.235
1,2-Difluoro-1,1,2,2-tetrachloroethane	-3.973	1.277
1,2-Diformylhydrazine	-0.892	1.773
1,2-Dihydro-2,2,4-trimethylquinoline	-2.472	2.181
1,2-Dimethoxybenzene	-3.506	0.682
1,2-Dimethyl-3-nitrobenzene	-3.888	1.192
1,2-Dimethyl-3-propylimidazolium_iodide	-3.753	0.963
1,2-Dimethyl-4-nitrobenzene	-3.86	1.156
1,2-Dimethyl-5-nitroimidazole	-3.454	0.392
1,2-Dimethylhydrazine_dihydrochloride	-0.505	5.081
1,2-Dinitrobenzene	-3.507	0.535
1,2-Diphenoxyethane	-3.085	-0.433
1,2-Diphenylethanedione	-2.68	-1.183
1,2-Diphenylethanone	-2.961	-0.545
1,2-Diphenylhydrazine	-2.566	1.76
1,2-Ditetradecanoyl-rac-glycerol-3-phosphocholine	-1.688	-2.953
1,2-Epoxy-3-butene	-3.484	0.658
1,2-Epoxybutane	-3.567	0.816
1,2-Epoxydecane	-2.873	-0.786
1,2-Epoxydodecane	-2.768	-1.086
1,2-Epoxyhexadecane	-2.905	-0.801
1,2-Epoxytetradecane	-2.864	-0.901
1,2-Ethanediamine_dihydriodide	2.937	6.219
1,2-Ethanediol_diacetate	-2.751	-0.509
1,2-Octanediol	0.058	1.239
1,2-Phenylenediamine	-2.091	2.92
1,2-Phenylenediamine_dihydrochloride	-2.091	2.92
1,2-Propanediol,_dibenzoate	-2.042	-2.359
1,2-Propylene_glycol	-1.724	2.457
1,2-Pyrrolidinedicarboxylicacid,4-fluoro-,1-(1,1-dimethylethyl)ester,(2S,4S)-	-2.573	-1.176
1,3,5,7-Tetramethyl-1,3,5,7-tetravinylcyclotetrasiloxane	-2.23	-1.868
1,3,5-Benzenetricarbonyl_trichloride	-3.768	1.021
1,3,5-Benzenetricarboxylic_acid	-2.447	-1.198
1,3,5-Triazine-1,3,5(2H,4H,6H)-triethanol	3.487	3.105
1,3,5-Tribromo-2-(prop-2-en-1-yloxy)benzene	-3.554	0.62
1,3,5-Tribromo-2-methoxy-4-methylbenzene	-3.403	0.282
1,3,5-Tribromobenzene	-3.811	1.143
1,3,5-Trichlorobenzene	-3.852	1.182
1,3,5-Triethylhexahydro-s-triazine	-0.762	1.364
1,3,5-Trihydroxybenzene_dihydrate	0.068	1.98
1,3,5-Triisopropylbenzene	-3.781	0.926
1,3,5-Trimethoxybenzene	-2.881	-0.397
1,3,5-Trimethylbenzene	-3.863	1.224
1,3,5-Trioxane	-3.517	0.557
1,3,5-Tris(4-tert-butyl-3-hydroxy-2,6-dimethylbenzyl)-1,3,5-triazinane-2,4,6-trione	1.365	-3.321
1,3,5-Tris[3-(trimethoxysilyl)propyl]-1,3,5-triazinane-2,4,6-trione	-0.98	-4.308
1,3,5-Undecatriene	-3.561	0.517
1,3,6,8-Pyrenetetrasulfonic_acid,_tetrasodium_salt	-0.74	-0.033
1,3,6-Hexanetricarbonitrile	-3.382	0.297
1,3-Benzenediamine	-1.516	3.39
1,3-Benzenediamine_dihydrochloride	-1.467	3.442
1,3-Benzenedicarbonitrile	-3.662	0.982
1,3-Benzenedicarbonyl_dichloride	-3.102	-0.14
1,3-Benzenedicarboxylic_acid	-2.473	-1.175
1,3-Benzenedicarboxylic_acid,_dihydrazide	1.012	1.485
1,3-Benzenedimethanamine	5.996	9.1
1,3-Bis(2-isocyanatopropan-2-yl)benzene	-1.96	-2.251
1,3-Bis(2-methylphenyl)guanidine	-0.723	2.961
1,3-Bis(4-aminophenoxy)benzene	1.256	0.845
1,3-Bis(4-carboxyphenoxy)propane	-1.525	-3.157
1,3-Bis(isocyanatomethyl)benzene	-1.515	-3.015
1,3-Bis(isocyanatomethyl)cyclohexane	-1.615	-3.03
1,3-Butanediol	-1.393	2.583
1,3-Butyleneglycol_dimethacrylate	-2.453	-1.462
1,3-Cyclohexanedimethanamine	5.857	8.785
1,3-Cyclohexanedione	-3.136	-0.128
1,3-Cyclopentadiene	-3.946	1.33
1,3-Dibromo-5,5-dimethylhydantoin	-2.976	-0.558
1,3-Dibromopropane	-3.885	1.305
1,3-Dichloro-2-butene	-3.847	1.267
1,3-Dichloro-2-propanol	-2.155	1.969
1,3-Dichloro-5,5-dimethylhydantoin	-3.256	-0.035
1,3-Dichloro-5-ethyl-5-methylhydantoin	-2.88	-0.72
1,3-Dichlorobenzene	-3.851	1.23
1,3-Dichloropropane	-3.923	1.31
1,3-Dichloropropanone	-3.521	0.59
1,3-Dichloropropene	-3.86	1.321
1,3-Didecyl-2-methylimidazolium_chloride	-3.307	-0.099
1,3-Diethylbenzene	-3.726	0.999
1,3-Dihydro-2H-inden-2-one	-3.285	0.094
1,3-Diiminobenz(f)isoindoline	0.125	1.955
1,3-Diisopropenylbenzene	-3.774	0.945
1,3-Diisopropylbenzene	-3.788	1.031
1,3-Dimethoxybenzene	-3.236	0.142
1,3-Dimethyl-2-nitrobenzene	-3.908	1.21
1,3-Dimethyl-4-nitrobenzene	-3.859	1.166
1,3-Dimethyl-5-nitrobenzene	-3.874	1.247
1,3-Dimethylbutylamine	-0.494	4.878
1,3-Dimethylol-5,5-dimethylhydantoin	1.668	1.373
1,3-Dinitrobenzene	-3.841	1.305
1,3-Dinitronaphthalene	-3.813	1.127
1,3-Dioxane-5,5-diyldimethanol	-0.779	1.6
1,3-Dioxolan-2-one	-3.615	0.865
1,3-Dioxolane	-3.595	0.738
1,3-Diphenyl-1,3-propanedione	-2.572	-1.269
1,3-Diphenylguanidine	-1.213	2.487
1,3-Dipropan-2-ylurea	-1.453	1.809
1,3-Divinyl-1,1,3,3-tetramethyl_disiloxane	-3.351	0.28
1,3-Propane_sultone	-3.953	1.314
1,3-Propanediol	-1.839	2.589
1,3-Propylene_oxide	-3.715	0.966
1,4,5-Trihydroxynaphthalene	-0.671	0.708
1,4-Benzenediamine	-1.942	3.045
1,4-Benzenediamine_dihydrochloride	-1.973	3.007
1,4-Benzenedicarbonyl_dichloride	-3.178	-0.069
1,4-Benzenedicarboxylic_acid,_monomethyl_ester	-2.036	-1.979
1,4-Benzoquinone	-3.154	0.003
1,4-Bis(2-hydroxy-2-propyl)benzene	-1.231	1.375
1,4-Bis(2-hydroxyethoxy)-2-butyne	1.028	0.866
1,4-bis(3-Aminopropyl)piperazine	12.884	4.998
1,4-Bis(butylamino)anthracene-9,10-dione	-0.662	-1.479
1,4-Bis(methoxymethyl)benzene	-2.869	-0.528
1,4-Bis(N-isopropylamino)anthraquinone	-0.567	-0.639
1,4-Bis(trichloromethyl)benzene	-3.307	1.093
1,4-Bis[(ethenyloxy)methyl]cyclohexane	-2.823	-0.712
1,4-Bis[2-(3,5-dichloropyridyloxy)]benzene	-1.958	-2.588
1,4-Butanediol	-1.651	2.414
1,4-Butanediol_diacrylate	-2.343	-1.667
1,4-Butanediol_diglycidyl_ether	-2.469	-1.478
1,4-Cyclohexanedicarboxylic_acid	-2.457	-1.222
1,4-Cyclohexanedimethanol	-0.267	1.67
1,4-Diaminoanthraquinone	0.861	1.22
1,4-Diazabicyclo[2.2.2]octane	-2.293	1.946
1,4-Dibromobenzene	-3.857	1.168
1,4-Dibromobutane	-3.869	1.19
1,4-Dichloro-2,5-dimethylbenzene	-3.833	1.075
1,4-Dichloro-2-butene	-3.809	1.245
1,4-Dichloro-2-nitrobenzene	-3.829	1.189
1,4-Dichlorobenzene	-3.854	1.193
1,4-Dichlorophthalazine	-3.078	-0.299
1,4-Diethylbenzene	-3.735	0.895
1,4-Dihydroxy-2-naphthoic_acid	0.21	-0.223
1,4-Dihydroxyanthracene-9,10-dione	0.498	0.247
1,4-Diisopropylbenzene	-3.746	0.972
1,4-Dimethyl-2-nitrobenzene	-3.869	1.197
1,4-Dimethylamino-4-nitrostilbene	-3.53	0.333
1,4-Dimethylnaphthalene	-3.861	1.114
1,4-Dimethylpiperazine	-2.331	1.782
1,4-Dinitrobenzene	-3.859	1.298
1,4-Dioxacycloheptadecane-5,17-dione	-2.927	-0.78
1,4-Dioxacyclohexadecane-5,16-dione	-2.829	-0.846
1,4-Dioxane	-3.658	0.79
1,4-Dioxane-2,3-diol	-0.467	2.246
1,4-Dithiane	-3.985	1.273
1,4-Divinylbenzene	-3.745	0.997
1,4-Heptanolide	-3.184	0.096
1,4-Hexadiene	-3.816	1.271
1,4-Naphthalenediamine	-1.737	2.953
1,4-Naphthoquinone	-2.998	-0.351
1,4-Piperazinediethanol	2.424	2.179
1,5,9-Cyclododecatriene	-3.9	1.116
1,5-Cyclooctadiene	-3.922	1.179
1,5-Dicaffeoylquinic_acid	6.346	-2.183
1,5-Dihydroxynaphthalene	-1.287	1.567
1,5-Dinitronaphthalene	-3.804	1.068
1,5-Hexadiene	-3.824	1.259
1,5-Naphthalene_diisocyanate	-2.051	-2.206
1,5-Naphthalenediamine	-1.767	2.921
1,5-Naphthalenedisulfonic_acid,_disodium_salt_hydrate	-3.304	0.147
1,5-Pentanediol	-2.56	2.449
1,6-Dibromohexane	-3.784	0.896
1,6-Dichlorohexane	-3.774	0.926
1,6-Diisocyanatohexane	-1.616	-3.196
1,6-Dimethylnaphthalene	-3.782	1.02
1,6-Hexanediamine	3.966	6.17
1,6-Hexanediol	-2.499	2.198
1,6-Hexanediol_diacrylate	-2.373	-1.612
1,6-Hexanediol_dimethacrylate	-2.426	-1.524
1,7-Dimethylxanthine	-0.74	0.372
1,7-Dioxaspiro[5.5]undecane	-3.59	0.576
1,8,9-Trihydroxyanthracene	-0.629	-0.103
1,8-Cineol	-3.735	0.774
1,8-Diamino-p-menthane	3.945	7.05
1,8-Diazabicyclo[5.4.0]undec-7-ene	-2.763	2.076
1,8-Dihydroxy-4,5-dinitroanthraquinone	-2.433	-1.612
1,8-Dinitronaphthalene	-3.593	0.589
1,8-Octanedithiol	-3.727	0.796
1,9-Decadiene	-3.581	0.554
1-[2-({[5-Diethylamino)-2-{[4-(dimethylsulfamoyl)phenyl]diazenyl}phenyl]sulfonyl}amino)ethyl]pyridinium_chloride	1.478	-2.273
1-[2-(Trifluoromethyl)phenyl]-1H-imidazole	-3.331	0.124
1-[3-(Triethoxysilyl)propyl]urea	3.41	0.153
1-{Bis[3-(dimethylamino)propyl]amino}propan-2-ol	6.662	4.196
10,11-Dihydro-5H-dibenz[b,f]azepine	-2.659	1.662
10-Chloro-9-anthraldehyde	-3.087	-0.338
10-Undecenoic_acid	-2.322	-1.832
12-Bromo-1-dodecanol	-2.265	0.507
12-BromododecanoicAcid	-2.482	-1.533
12-Hydroxyoctadecanoic_acid	-0.055	-2.383
12-Oxahexadecanolide	-2.991	-0.63
138068-37-8.mol	13.466	3.211
13-cis-Retinal	-2.343	-1.912
17alpha-Estradiol	0.471	-0.387
17alpha-Hydroxyprogesterone	2.197	-1.971
17beta-Trenbolone	-0.081	-0.767
1-Acetyl-2-phenylhydrazine	-1.083	1.304
1-Allyl-3-methylimidazolium_chloride	-3.723	1.042
1-Allyloxy-3-chloro-2-propanol	-0.989	1.191
1-alpha-Hydroxyergocalciferol	1.6	-0.769
1-Amino-2,4-dibromoanthraquinone	0.697	0.53
1-Amino-2-methylanthraquinone	0.457	0.887
1-Amino-2-propanol	3.13	6.257
1-Amino-4-bromo-9,10-dioxo-9,10-dihydroanthracene-2-sulfonic_acid	0.956	-0.278
1-Aminocyclohexanecarbonitrile	-1.918	2.012
1-Benzoylacetone	-2.652	-0.967
1-Benzyl-3-methylimidazolium_chloride	-3.647	0.788
1-Benzylpiperazine_difumarate	-0.707	1.585
1-Benzylquinolinium_chloride	-3.086	1.163
1-Bromo-2-methylpropane	-3.916	1.31
1-Bromo-3-methoxybenzene	-3.398	0.419
1-Bromo-4-chlorobutane	-3.862	1.175
1-Bromo-4-ethylbenzene	-3.758	0.998
1-Bromo-4-fluorobenzene	-3.871	1.285
1-Bromo-4-methoxy-2-methylbenzene	-3.38	0.371
1-Bromodecane	-3.632	0.575
1-Bromododecane	-3.635	0.593
1-Bromoheptadecafluorooctane	-3.909	1.138
1-Bromohexane	-3.805	1.102
1-Bromooctane	-3.709	0.822
1-Bromopentane	-3.888	1.231
1-Bromopropane	-3.924	1.34
1-Bromotetradecane	-3.652	0.605
1-Bromoundecane	-3.66	0.615
1-Butanethiol	-3.911	1.361
1-Butanol	-2.456	2.178
1-Butoxy-1-oxopropan-2-yl_butanoate	-2.281	-1.78
1-Butoxy-2-propanol	-1.131	1.473
1-Butyl-1-methylpiperidinium_bromide	-3.84	1.125
1-Butyl-1-methylpiperidinium_iodide	-3.84	1.125
1-Butyl-1-methylpiperidinium_tetrafluoroborate	-3.829	1.11
1-Butyl-1-methylpiperidinium_trifluoromethanesulfonate	-3.84	1.125
1-Butyl-1-methylpyrrolidinium_bromide	-3.834	1.139
1-Butyl-1-methylpyrrolidinium_chloride	-3.824	1.158
1-Butyl-1-methylpyrrolidinium_iodide	-3.824	1.158
1-Butyl-1-methylpyrrolidinium_tetrafluoroborate	-3.834	1.139
1-Butyl-1-methylpyrrolidinium_trifluoromethanesulfonate	-3.834	1.139
1-Butyl-2,3-dimethylimidazolium_bromide	-3.65	0.905
1-Butyl-2,3-dimethylimidazolium_chloride	-3.65	0.905
1-Butyl-2,3-dimethylimidazolium_iodide	-3.65	0.905
1-Butyl-2,3-dimethylimidazolium_tetrafluoroborate	-3.65	0.905
1-Butyl-2,3-dimethylimidazolium_trifluoromethanesulfonate	-3.679	0.971
1-Butyl-2-methylpyridinium_bromide	-3.597	0.793
1-Butyl-2-methylpyridinium_chloride	-3.614	0.839
1-Butyl-2-methylpyridinium_iodide	-3.597	0.793
1-Butyl-2-methylpyridinium_tetrafluoroborate	-3.597	0.793
1-Butyl-2-methylpyridinium_trifluoromethanesulfonate	-3.597	0.793
1-Butyl-3-methylimidazolium_bromide	-0.898	1.73
1-Butyl-3-methylimidazolium_chloride	-3.623	0.904
1-Butyl-3-methylimidazolium_hydrogensulfate	-3.623	0.904
1-Butyl-3-methylimidazolium_iodide	-3.632	0.917
1-Butyl-3-methylimidazolium_methanesulfonate	-3.623	0.904
1-Butyl-3-methylimidazolium_tetrachloroferrate_(III)	-3.613	0.871
1-Butyl-3-methylimidazolium_tetrafluoroborate	-3.632	0.917
1-Butyl-3-methylimidazolium_trifluoromethanesulfonate	-3.632	0.917
1-Butyl-3-methylpyridinium_bromide	-3.633	0.87
1-Butyl-3-methylpyridinium_chloride	-3.633	0.87
1-Butyl-3-methylpyridinium_iodide	-3.633	0.87
1-Butyl-3-methylpyridinium_tetrafluoroborate	-3.624	0.863
1-Butyl-3-methylpyridinium_trifluoromethanesulfonate	-3.633	0.87
1-Butyl-4-methylpyridinium_bromide	-3.586	0.679
1-Butyl-4-methylpyridinium_chloride	-3.568	0.726
1-Butyl-4-methylpyridinium_iodide	-3.586	0.679
1-Butyl-4-methylpyridinium_tetrafluoroborate	-3.586	0.679
1-Butyl-4-methylpyridinium_trifluoromethanesulfonate	-3.586	0.679
1-Butylpyridinium_bromide	-3.643	0.896
1-Butylpyridinium_iodide	-3.646	0.897
1-Butylpyridinium_tetrafluoroborate	-3.646	0.897
1-Butylpyridinium_trifluoromethanesulfonate	-3.646	0.897
1-Cedr-8-en-9-ylethanone	-3.243	-0.177
1-Chloro-1-nitropropane	-3.883	1.258
1-Chloro-2-(chloromethyl)-3-fluorobenzene	-3.843	1.098
1-Chloro-2-(diethylamine)ethane_hydrochloride	-1.643	3.585
1-Chloro-2-(ethylthio)ethane	-3.849	1.213
1-Chloro-2,4-dinitrobenzene	-3.86	1.225
1-Chloro-2-bromoethane	-3.933	1.325
1-Chloro-2-methyl-3-nitrobenzene	-3.867	1.201
1-Chloro-2-nitro-4-(trifluoromethyl)benzene	-3.485	1.659
1-Chloro-2-nitrobenzene	-3.892	1.243
1-Chloro-3-(chloromethyl)-benzene	-3.774	1.094
1-Chloro-3,3-dimethyl-butan-2-one	-3.435	0.363
1-Chloro-3-nitrobenzene	-3.845	1.292
1-Chloro-4-(trifluoromethyl)benzene	-3.869	1.266
1-Chloro-4-nitrobenzene	-3.847	1.209
1-Chloro-4-phenoxybenzene	-3.412	0.339
1-Chloroanthraquinone	-2.588	-1.211
1-Chlorobutane	-3.909	1.335
1-Chlorodecane	-3.661	0.65
1-Chlorododecane	-3.63	0.567
1-Chlorohexadecane	-3.678	0.662
1-Chloronaphthalene	-3.865	1.14
1-Chlorooctane	-3.681	0.787
1-Chloropropan-2-one	-3.511	0.683
1-Chlorotetradecane	-3.665	0.626
1-Cyclohexylethanol	-2.286	1.678
1-Cyclohexylpyrrolidin-2-one	-3.411	0.168
1-Decanamine	0.344	2.833
1-Decanol	-2.025	0.559
1-Decene	-3.575	0.55
1-Decyl-3-methylimidazolium_bromide	-3.347	0.023
1-Decyl-3-methylimidazolium_chloride	-3.39	0.121
1-Decyl-3-methylimidazolium_tetrafluoroborate	-3.35	0.018
1-Decyl-3-methylimidazolium_trifluoromethanesulfonate	-3.35	0.018
1-Dodecanamine	-0.093	2.464
1-Dodecanethiol	-3.634	0.575
1-Dodecanol	-2.233	0.336
1-Dodecene	-3.548	0.412
1-Dodecyl-2-pyrrolidinone	-2.399	-1.889
1-Dodecyl-3-methylimidazolium_bromide	-3.348	0.009
1-Dodecyl-3-methylimidazolium_chloride	-3.348	0.009
1-Dodecyl-3-methylimidazolium_iodide	-3.348	0.009
1-Dodecyl-3-methylimidazolium_tetrafluoroborate	-3.348	0.009
1-Dodecyl-3-methylimidazolium_trifluoromethanesulfonate	-3.348	0.009
1-Ethenylazepan-2-one	-3.379	0.241
1-Ethoxy-2-propanol	-1.616	1.637
1-Ethoxy-4-nitrobenzene	-3.731	1.076
1-Ethoxybutane	-3.441	0.597
1-Ethyl-1-methylpyrrolidinium_bromide	-3.95	1.288
1-Ethyl-1-methylpyrrolidinium_iodide	-3.941	1.278
1-Ethyl-1-methylpyrrolidinium_trifluoromethanesulfonate	-3.95	1.288
1-Ethyl-1-nitrosourea	-0.595	1.743
1-Ethyl-2,3-dimethylimidazolium_bromide	-1.483	1.872
1-Ethyl-2,3-dimethylimidazolium_tetrafluoroborate	-3.833	1.085
1-Ethyl-2,3-dimethylimidazolium_trifluoromethanesulfonate	-3.833	1.085
1-Ethyl-2-methylbenzene	-3.831	1.123
1-Ethyl-2-pyrrolidinone	-3.419	0.311
1-Ethyl-3-methylimidazolium_chloride	-3.8	1.166
1-Ethyl-3-methylimidazolium_ethyl_sulfate	-3.8	1.18
1-Ethyl-3-methylimidazolium_hydrogen_sulfate	-3.8	1.18
1-Ethyl-3-methylimidazolium_iodide	-3.8	1.179
1-Ethyl-3-methylimidazolium_methanesulfonate	-3.8	1.18
1-Ethyl-3-methylimidazolium_methyl_sulfate	-3.8	1.18
1-Ethyl-3-methylimidazolium_tetrafluoroborate	-3.8	1.18
1-Ethyl-3-methylimidazolium_tosylate	-3.8	1.179
1-Ethyl-3-methylimidazolium_trifluoromethanesulfonate	-3.83	1.221
1-Ethyl-3-methylmidazolium_bromide	-3.8	1.18
1-Ethylpyridinium_bromide	-3.832	1.152
1-Ethylpyridinium_iodide	-3.832	1.158
1-Ethylpyridinium_tetrafluoroborate	-3.832	1.158
1-Ethylpyridinium_trifluoromethanesulfonate	-3.832	1.158
1-Ethylpyrrolidin-2-ylmethylamine	1.72	4.428
1-Ethynylcyclohexanol	-1.921	1.744
1-Fluoro-2,4-dinitrobenzene	-3.866	1.315
1-Furfurylpyrrole	-3.797	1.034
1H,1H,2H,2H-Perfluorooctyl_iodide	-3.848	1.032
1H,3H-Benzo(1,2-c:4,5-c')difuran-1,3,5,7-tetrone	-1.497	-0.912
1H,3H-Naphtho(1,8-cd)pyran-1,3-dione	-2.789	-0.905
1H-1,2,4-Triazole	-1.697	1.727
1H-Benzo[de]isoquinoline-1,3(2H)-dione	-0.601	-0.095
1H-Benzotriazol-1-ol	-2.672	-0.954
1-Heptanol	-2.059	1.424
1-Hexadecanol	-2.374	0.476
1-Hexadecene	-3.57	0.453
1-Hexadecyl-3-methylimidazolium_chloride	-3.465	0.278
1-Hexadecyl-3-methylimidazolium_tetrafluoroborate	-3.469	0.286
1-Hexanethiol	-3.792	1.121
1-Hexanol	-2.298	1.819
1-Hexene	-3.843	1.261
1-Hexyl-3-methylimidazolium_bromide	-3.434	0.338
1-Hexyl-3-methylimidazolium_chloride	-3.434	0.338
1-Hexyl-3-methylimidazolium_iodide	-3.434	0.338
1-Hexyl-3-methylimidazolium_tetrafluoroborate	-3.51	0.524
1-Hexyl-3-methylimidazolium_trifluoromethanesulfonate	-3.434	0.338
1-Hexylpyridinium_bromide	-3.455	0.41
1-Hexylpyridinium_chloride	-3.455	0.41
1-Hexylpyridinium_iodide	-3.451	0.393
1-Hexylpyridinium_tetrafluoroborate	-3.451	0.393
1-Hexylpyridinium_trifluoromethanesulfonate	-3.451	0.393
1H-Isoindole-1,3(2H)-diimine	-0.774	2.454
1H-Tetrazol-1-acetic_acid	-2.265	-1.74
1-Hydroxypyrene	-1.354	0.896
1-Iodo-3-nitrobenzene	-3.818	1.21
1-iodohexadecane	-3.672	0.65
1-Isocyanato-3-(trifluoromethyl)benzene	-2.945	-0.253
1-Methoxy-2-nitrobenzene	-3.6	0.768
1-Methoxy-2-propanol	-1.627	1.639
1-Methoxy-2-propyl_acetate	-2.878	-0.305
1-Methoxy-2-propylamine	1.814	5.402
1-Methoxy-4-methyl-2-nitrobenzene	-3.851	1.231
1-Methoxy-4-methylbenzene	-3.401	0.425
1-Methoxy-4-tert-pentylcyclohexane	-3.227	-0.031
1-Methyl_phenanthrene	-3.754	0.888
1-Methyl-1-propylpiperidinium_bromide	-3.882	1.22
1-Methyl-1-propylpiperidinium_iodide	-3.882	1.22
1-Methyl-1-propylpiperidinium_tetrafluoroborate	-3.882	1.22
1-Methyl-1-propylpiperidinium_trifluoromethanesulfonate	1.33	-1.007
1-Methyl-1-propylpyrrolidinium_bromide	-3.854	1.21
1-Methyl-1-propylpyrrolidinium_chloride	-3.854	1.21
1-Methyl-1-propylpyrrolidinium_iodide	-3.854	1.21
1-Methyl-1-propylpyrrolidinium_trifluoromethanesulfonate	-3.854	1.21
1-Methyl-3-octylimidazolium_bromide	0.253	-0.313
1-Methyl-3-octylimidazolium_chloride	-3.428	0.246
1-Methyl-3-octylimidazolium_tetrafluoroborate	-3.428	0.246
1-Methyl-3-octylimidazolium_trifluoromethanesulfonate	-3.428	0.246
1-Methyl-3-phenoxybenzene	-3.662	0.856
1-Methyl-3-propylimidazolium_bromide	-1.162	2.047
1-Methyl-3-propylimidazolium_chloride	-1.162	2.047
1-Methyl-3-propylimidazolium_iodide	-3.747	1.112
1-Methyl-3-propylimidazolium_tetrafluoroborate	-3.72	1.056
1-Methyl-3-tetradecylimidazolium_chloride	-3.426	0.192
1-Methyl-4-phenyl-4-propionoxypiperidine_hydrochloride	-0.021	1.165
1-methyl-4-phenylpyridinium_iodide
1-Methylguanine	0.993	1.673
1-Methylimidazole	-3.465	0.565
1-Methylnaphthalene	-3.851	1.121
1-Methylpyrene	-3.711	0.806
1-Methylpyrrole	-3.897	1.287
1-Monolaurin	2.191	-1.319
1-Naphthaleneacetamide	-0.341	1.549
1-Naphthaleneacetic_acid	-2.38	-1.554
1-Naphthalenesulfonic_acid,_6-diazo-5,6-dihydro-5-oxo,_sodium_salt	0.234	0.991
1-Naphthol	-1.816	1.65
1-Naphthylamine	-2.318	2.619
1-Nitro-2-(trifluoromethyl)benzene	-3.731	0.995
1-Nitro-2-methylnaphthalene	-3.855	1.078
1-Nitro-3-(trifluoromethyl)benzene	-3.89	1.342
1-Nitrobutane	-3.835	1.29
1-Nitrohexane	-3.683	0.995
1-Nitronaphthalene	-3.809	1.141
1-Nitropropane	-3.894	1.34
1-Nitropyrene	-3.704	0.784
1-N-Methyl-5-thiotetrazole	-3.101	-0.115
1-Nonanol	-2.193	0.828
1-Octadecanol	-2.363	0.599
1-Octadecene	-3.567	0.461
1-Octanamine	0.578	3.874
1-Octanesulfonyl_chloride	-3.254	-0.03
1-Octanethiol	-3.704	0.816
1-Octanol	-2.21	0.998
1-Octen-3-ol	-1.702	1.359
1-Octen-3-one	-3.091	-0.127
1-Octene	-3.695	0.939
1-Octyn-3-ol	-0.967	1.323
1-O-Hexyl-2,3,5-trimethylhydroquinone	-1.358	-0.419
1-O-Methylglycerol	-0.278	2.417
1-Pentadecanol	-2.356	0.465
1-Pentanol	-2.309	2.013
1-Pentene	-3.897	1.33
1-Phenoxy-2-propanol	-1.169	1.143
1-Phenyl-1H-pyrrole-2,5-dione	-3.178	-0.095
1-Phenyl-1H-tetrazole	-2.606	-1.222
1-Phenyl-1-propanol	-2.016	1.459
1-Phenyl-2-thiourea	-1.202	3.276
1-Phenyl-3,3-dimethyltriazene	-2.642	-0.952
1-Phenyl-3-methyl-5-pyrazolone	-2.864	-0.604
1-Phenylcyclohexylamine_hydrochloride	-0.306	4.109
1-Phenylethyl_propionate	-2.886	-0.657
1-Phenylpropan-1-one	-3.23	0.097
1-Phenyltridecane	-3.492	0.322
1-Phenylundecane	-3.432	0.206
1-Phenylurea	0.267	2.408
1-Piperazinecarbodithioic_acid	-1.442	2.48
1-Piperazineethanol	0.682	2.665
1-Piperidinocyclohexanecarbonitrile	-3.02	-0.532
1-Propanol	-2.706	2.115
1-Propene,_tetramer	-3.406	0.26
1-Propoxy-2-propanol	-1.424	1.613
1-Stearoyl-rac-glycerol	1.583	-0.56
1-tert-Butoxy-2-propanol	-1.772	1.453
1-tert-Butyl-3,4,5-trimethyl-2,6-dinitrobenzene	-3.923	1.053
1-Tetradecanol	-2.26	0.477
1-Tetradecene	-3.521	0.358
1-Thioglycerol	-0.81	2.533
1-Tridecanol	-2.25	0.36
1-Tridecene	-3.538	0.371
1-Undecanol	-2.227	0.412
2-((Dimethylamino)methyl)phenol	0.917	3.444
2-(1-Methylbutyl)phenol	-1.714	1.184
2-(2-(4-Chlorophenyl)ethyl)-2-(1,1-dimethylethyl)oxirane	-3.043	-0.576
2-(2,4,5-Trichlorophenoxy)propionic_acid	-2.359	-1.735
2-(2-Aminoethoxy)ethanol	4.879	7.32
2-(2-Butoxyethoxy)ethanol	0.205	0.104
2-(2-Butoxyethoxy)ethyl_acetate	-2.229	-1.679
2-(2-Butoxyethoxy)ethyl_thiocyanate	-1.468	-3.174
2-(2-Butyl)-4,5-dimethyl-3-thiazoline	-2.51	2.218
2-(2-Ethoxyethoxy)ethanol	-0.392	1.173
2-(2-Ethoxyethoxy)ethyl_acetate	-2.302	-1.367
2-(2-Ethoxyethoxy)ethyl_prop-2-enoate	-1.998	-2.073
2-(2-Ethylhexyloxy)ethanol	-0.831	0.378
2-(2H-Benzotriazol-2-yl)-4,6-bis(1,1-dimethylpropyl)phenol	-0.566	-1.211
2-(2H-Benzotriazol-2-yl)-4,6-bis(1-methyl-1-phenylethyl)phenol	0.102	-2.166
2-(2H-Benzotriazol-2-yl)-4-methylphenol	-0.552	-0.285
2-(2H-Benzotriazol-2-yl)-6-(butan-2-yl)-4-tert-butylphenol	-0.095	-1.005
2-(2-Methylbutan-2-yl)cyclohexyl_acetate	-3.192	-0.061
2-(2-Methylpropyl)thiazole	-3.357	0.238
2-(2-Nitrophenyl)ethanol	-1.704	1.619
2-(2-Propoxyethoxy)ethanol	-0.655	1.217
2-(3a,4,5,6,7,7a-Hexahydro-1H-4,7-methanoinden-8-yloxy)ethyl_prop-2-enoate	-2.374	-1.809
2-(3-Phenylpropyl)pyridine	-2.967	-0.616
2-(4-Aminophenyl)-6-methylbenzothiazole_sulfonic_acid	1.29	-1.008
2-(4-Hydroxybenzyl)phenol	0.431	0.768
2-(4-Nitrophenyl)ethanol	-1.717	1.482
2-(4-tert-Butylphenoxy)cyclohexan-1-ol	-1.067	0.588
2-(8-Heptadecenyl)-2-imidazoline-1-ethanol	1.029	-0.28
2-(Butan-2-yl)phenol	-2.041	1.397
2-(Chloromethyl)-1H-isoindole-1,3(2H)-dione	-2.98	-0.471
2-(Chloromethyl)pyridine_hydrochloride	-3.306	0.23
2-(Dibutylamino)ethanol	1.854	3.877
2-(Diethylamino)ethyl_acrylate	0.249	2.27
2-(Diethylamino)ethyl_methacrylate	-0.049	2.064
2-(Diisopropylamino)ethanol	0.447	4.059
2-(Dimethylamino)-2-methylpropan-1-ol	0.446	3.8
2-(Dimethylamino)ethyl_acrylate	-0.12	2.438
2-(Dimethylamino)ethyl_acrylate_methochloride	-3.348	0.326
2-(Dimethylamino)ethyl_methacrylate	-0.608	2.03
2-(Ethyl(3-methylphenyl)amino)acetonitrile	-3.652	0.839
2-(Ethylamino)ethanol	1.736	5.376
2-(Hexyloxy)ethanol	-0.57	0.709
2-(Hydroxymethyl)-1H-Isoindole-1,3(2H)-dione	-0.044	0.532
2-(Hydroxymethyl)-2-methyl-1,3-propanediol	-1.348	2.806
2-(Hydroxymethyl)-2-nitro-1,3-propanediol	-0.183	2.59
2-(Morpholin-4-yldithio)-1,3-benzothiazole	-1.961	-2.536
2-(N-Ethyl-m-toluidino)ethanol	-1.721	1.356
2-(Phenylsulfonyl)aniline	-1.351	1.567
2-(Piperidin-2-yl)ethanol	0.276	3.219
2-(Propan-2-yl)-9H-thioxanthen-9-one	-2.833	-0.925
2-(Pyridin-2-yl)ethanol	-1.084	0.871
2-(Pyridin-4-yl)ethanol	-1.575	1.075
2-(tert-Butylamino)ethanol	1.979	5.193
2-(tert-Butylamino)ethyl_2-methylprop-2-enoate	1.489	3.192
2-(Thiocyanomethylthio)benzothiazole	-2.286	-1.94
2-(Trifluoromethoxy)benzenesulfonamide	-0.75	2.168
2,2'-(3-Chlorophenylimino)diethanol	-0.741	1.668
2,2'-(Methanediyldisulfanediyl)diethanol	-0.42	1.546
2,2'-(Oxydimethanediyl)bis(2-ethylpropane-1,3-diol)	0.182	1.423
2,2'-(tert-Butylimino)diethanol	1.306	4.329
2,2'-(Tetradecylimino)diethanol	2.773	1.351
2,2',2'',2'''-(1,2-Ethanediyldinitrilo)tetrakisethanol	5.904	4.593
2,2',2'',2'''-[Ethane-1,1,2,2-tetrayltetrakis(4,1-phenyleneoxymethylene)]tetraoxirane	-0.195	-3.062
2,2',2''-[Methanetriyltris(benzene-4,1-diyloxymethanediyl)]trioxirane	0.061	-3.966
2,2,2-Trichloro-1-phenylethyl_acetate	-2.696	-1.059
2,2,2-Trichloroacetamide	-1.357	2.453
2,2,2-Trifluoroethanol	-2.268	2.681
2,2',3,4',5,5',6-Heptachloro-1,1'-biphenyl	-3.034	1.027
2,2',4,4',5,5'-Hexabromodiphenyl_ether	-2.021		-0.106
2,2',4,4',5,5'-Hexachlorobiphenyl	-3.575	0.467
2,2',4,4',5-Pentabromodiphenyl_ether	-2.964		-0.685
2,2,4,4,6,6-Hexamethyl-1,3,5,2,4,6-triazatrisilinane	1.466	3.596
2,2,4,4,6,8,8-Heptamethylnonane	-3.761	0.792
2,2',4,4'-Tetrahydroxybenzophenone	3.226	-0.537
2,2,4,4-Tetramethylcyclobutane-1,3-diol	-1.847	1.623
2,2,4,4-Tetramethylcyclobutane-1,3-dione	-3.25	-0.1
2,2',4'-Trichloroacetophenone	-3.053	-0.26
2,2,4-Trimethyl-1,3-pentanediol	-1.806	1.937
2,2,4-Trimethyl-1,3-pentanediol_diisobutyrate	-2.412	-1.614
2,2,4-Trimethylpentane	-3.921	1.22
2,2,4-Trimethylpentane-1,3-diyl_dibenzoate	-1.887	-2.743
2,2',5,5'-Tetrachlorobenzidine	-0.902	2.155
2,2',6,6'-Tetrachlorobisphenol_A	-2.388	-1.804
2,2,6,6-Tetramethyl-_4-piperidinol	0.46	3.337
2,2,6,6-Tetramethyl-4-piperidone	-1.66	1.93
2,2,6,6-Tetramethylpiperidin-4-amine	2.214	6.544
2,2'-[(3-Aminopropyl)imino]diethanol	5.671	5.113
2,2'-[(4-Methylphenyl)imino]diethanol	-0.997	1.484
2,2'-[1,4-Phenylenebis(oxy)]diethanol	0.83	0.909
2,2'-[Benzene-1,3-diylbis(oxy)]diethanol	1.079	0.965
2,2'-[Cyclohexane-1,4-diylbis(methanediyloxymethanediyl)]dioxirane	-1.99	-2.285
2,2'-[Ethane-1,2-diylbis(oxy)]diethanamine	10.321	7.88
2,2'-[Ethane-1,2-diylbis(oxy)]diethanethiol	-3.178	0.088
2,2'4,4'-Tetrabromodiphenyl_ether	-2.915		-0.686
2,2'-Azobis(2-methylbutanenitrile)	-2.98	-0.502
2,2'-Azobis(2-methylpropanenitrile)	-2.796	-0.817
2,2-Bis(4-chlorophenyl)ethanol	-0.751	0.712
2,2-Bis(4-hydroxyphenyl)-1,1,1-trichloroethane	0.666	-0.164
2,2-Bis(bromomethyl)-1,3-propanediol	-1.328	1.902
2,2-Bis(tert-butylperoxy)butane	-3.394	0.222
2,2-Bis[(benzoyloxy)methyl]dibenzoate_propanediol	-1.732	-3.016
2,2-Bis[(prop-2-en-1-yloxy)methyl]butan-1-ol	-0.824	0.461
2,2-Bis{[(3-sulfanylpropanoyl)oxy]methyl}butyl_3-sulfanylpropanoate	-1.76	-2.611
2,2-Di-4-tolylpropane	-3.569	0.501
2,2'-Dibenzoylaminodiphenyl_disulfide	-1.028	-4.293
2,2-Dibromo-3-nitrilopropionamide	-1.97	2.804
2,2-Dichloro-1-phenylethanone	-3.164	-0.192
2,2-Dichloroacetamide	-1.129	2.481
2,2'-Dichlorobiphenyl	-3.757	0.892
2,2-Dichloropropane	-3.945	1.272
2,2-Diethoxyacetophenone	-2.349	-1.443
2,2'-Diethylhexylamine	-0.438	3.189
2,2'-Dihydroxy-4,4'-dimethoxybenzophenone	1.874	-0.522
2,2'-Dihydroxy-4-methoxybenzophenone	1.661	-0.41
[truncated: 7,069 more rows]
